# Supplementary material for: Critical role of growth medium for detecting drug interactions in Gram-negative bacteria that model in vivo responses
Source: mBio. 2024 Feb 16;15(3):e00159-24. doi: 10.1128/mbio.00159-24 (PMC10936441; doi:10.1128/mbio.00159-24)
Supplement: Data S1 — Supporting raw data. [file mbio.00159-24-s0001.xlsx]

## Sheet: Figure 1b
mean log2FIC50 values for 28 drug combinations tested against Ab17978, PaO1, and Kp43816, grown in CAMHB, M9Glu, and UMM
	Species and Media
Combination	Pa CAMHB	Pa UMM	Pa M9Glu	Kp CAMHB	Kp UMM	Kp M9Glu	Ab M9Glu	Ab CAMHB	Ab UMM
CEF+COL	1.05708	0.900158	0.500824	0.748638	0.719101	0.489032	0.0192979	0.287469	-0.00703945
CEF+CTX	0.119005	-0.30412	-0.0896587	-0.211936	-0.0680349	0.128834	-0.0797169	0.029734	0.272882
CEF+GEN	0.359326	0.215541	0.390332	0.406732	-0.0567251	0.347529	-0.452878	-0.12932	-0.0935789
CEF+LEV	0.484945	0.117477	0.202875	0.105836	0.51019	-0.0631986	0.215447	0.0507462	0.657847
CEF+MER	0.668274	0.829754	0.240601	0.159539	-0.0818059	-0.442906	-0.0924991	-0.141003	-0.19631
CEF+RIF	0.421043	0.521873	0.489035	0.324349	0.0760041	0.39538	0.0792625	-0.0827074	-0.505915
CEF+TIG	1.0271	1.01721	1.04619	0.508068	0.135428	0.261962	0.34938	0.842264	0.706098
COL+CTX	0.754462	0.774984	0.360326	0.44685	0.681747	0.924699	0.310143	0.344572	-0.28702
COL+GEN	0.655715	0.287672	0.599944	0.400917	-0.107904	-0.2399	0.0826972	0.712811	0.621584
COL+LEV	0.746944	1.53431	0.925149	0.408993	0.790388	0.666473	0.989331	0.777705	0.630323
COL+MER	0.651035	0.842341	1.08764	0.667836	0.513754	0.43862	0.140274	-0.0822024	0.0165467
COL+RIF	0.316586	0.212971	-0.161862	0.180566	-0.0808155	-0.529033	-0.297189	-0.641829	-0.872234
COL+TIG	0.440874	0.175502	0.350444	0.604651	0.620019	0.376542	0.936616	0.846195	1.25432
CTX+GEN	-0.625019	-0.466898	-0.0164437	0.205395	-0.470497	-0.0402754	-0.0286488	-0.123538	-0.622647
CTX+LEV	0.183766	-0.667905	0.15817	0.824488	0.938159	0.296848	0.2939	-0.0430675	-0.010601
CTX+MER	1.40067	1.26727	0.750467	0.694453	-0.103443	-0.571646	-0.666647	-0.293185	-0.141799
CTX+RIF	0.174774	0.155223	0.475175	0.334868	0.0609711	0.448846	0.441408	0.150491	-0.365376
CTX+TIG	0.20833	-0.240062	0.4408	1.2127	0.132009	0.69274	0.753376	0.582716	0.785047
GEN+LEV	0.545696	0.681852	0.893895	0.328926	-0.253873	0.268939	0.247593	0.111496	-0.00138565
GEN+MER	-0.0037009	0.0155389	0.240289	0.449871	-0.257596	0.252245	-0.507018	0.111878	0.511341
GEN+RIF	0.0538283	-0.145698	0.0428514	0.161395	-0.606863	-0.127451	0.0401215	-0.413748	-0.175444
GEN+TIG	0.512174	0.543949	0.748454	-0.253321	-0.643286	-0.210711	0.194116	0.319236	-0.095661
LEV+MER	0.483743	0.0445901	0.484131	0.483408	-0.19853	-0.183346	0.468419	0.311741	0.134727
LEV+RIF	0.696469	0.918574	0.603757	0.00689242	-0.416246	-0.0616899	0.695145	0.79856	0.522521
LEV+TIG	0.86879	0.591627	1.34325	0.666555	-0.0980394	1.10574	0.795974	0.614144	0.655068
MER+RIF	0.210474	0.311565	0.638569	0.647211	0.429717	-0.264559	-0.0969523	0.0218948	-0.0385249
MER+TIG	0.488161	0.50233	0.672109	0.602701	0.466878	0.651073	0.298419	0.472567	-1.68246
RIF+TIG	-0.153897	-0.357169	0.11466	0.0820594	-0.166819	0.226511	0.016508	-0.190747	-0.467633

## Sheet: Figure 1c
mean log2FIC50 values for all 45 drug combinations tested against Kp43816, grown in CAMHB, M9Glu, and UMM
Drug Combination	CAMHB	UMM	M9Glu
BAC+CEF	0.348453	0.6408	1.21411
BAC+CFX	0.524312	1.05516	0.654637
BAC+COL	0.51473	0.647252	0.0128674
BAC+CTX	0.300081	0.886872	0.808042
BAC+GEN	-0.169248	-0.982543	-0.625764
BAC+LEV	0.378547	-0.573674	0.424702
BAC+MER	-0.202509	0.557032	0.581622
BAC+RIF	0.187772	-0.0273896	0.824191
BAC+TIG	0.337781	0.363718	0.390469
CEF+CFX	-0.0272602	-0.133338	-0.150994
CEF+COL	0.748638	0.719101	0.489032
CEF+CTX	-0.211936	-0.0680349	0.128834
CEF+GEN	0.406732	-0.0567251	0.347529
CEF+LEV	0.105836	0.51019	-0.0631986
CEF+MER	0.159539	-0.0818059	-0.442906
CEF+RIF	0.324349	0.0760041	0.39538
CEF+TIG	0.508068	0.135428	0.261962
CFX+COL	-0.104455	0.889386	0.0416598
CFX+CTX	0.0719401	0.109201	0.068808
CFX+GEN	0.279577	0.856799	-1.09071
CFX+LEV	0.353758	0.448913	0.0780789
CFX+MER	0.142299	0.053455	-0.917319
CFX+RIF	0.284546	0.221578	-0.357371
CFX+TIG	0.857467	0.676141	0.245944
COL+CTX	0.44685	0.681747	0.924699
COL+GEN	0.400917	-0.107904	-0.2399
COL+LEV	0.408993	0.790388	0.666473
COL+MER	0.667836	0.513754	0.43862
COL+RIF	0.180566	-0.0808155	-0.529033
COL+TIG	0.604651	0.620019	0.376542
CTX+GEN	0.205395	-0.470497	-0.0402754
CTX+LEV	0.824488	0.938159	0.296848
CTX+MER	0.694453	-0.103443	-0.571646
CTX+RIF	0.334868	0.0609711	0.448846
CTX+TIG	1.2127	0.132009	0.69274
GEN+LEV	0.328926	-0.253873	0.268939
GEN+MER	0.449871	-0.257596	0.252245
GEN+RIF	0.161395	-0.606863	-0.127451
GEN+TIG	-0.253321	-0.643286	-0.210711
LEV+MER	0.483408	-0.19853	-0.183346
LEV+RIF	0.00689242	-0.416246	-0.0616899
LEV+TIG	0.666555	-0.0980394	1.10574
MER+RIF	0.647211	0.429717	-0.264559
MER+TIG	0.602701	0.466878	0.651073
RIF+TIG	0.0820594	-0.166819	0.226511

## Sheet: Figure 2a
Pseudomonas aeruginosa PaO1
Drug Combination	CAMHB Log2FIC50	M9Glu Log2FIC50
CEF+COL	1.05708	0.500824
CEF+CTX	0.119005	-0.0896587
CEF+GEN	0.359326	0.390332
CEF+LEV	0.484945	0.202875
CEF+MER	0.668274	0.240601
CEF+RIF	0.421043	0.489035
CEF+TIG	1.0271	1.04619
COL+CTX	0.754462	0.360326
COL+GEN	0.655715	0.599944
COL+LEV	0.746944	0.925149
COL+MER	0.651035	1.08764
COL+RIF	0.316586	-0.161862
COL+TIG	0.440874	0.350444
CTX+GEN	-0.625019	-0.0164437
CTX+LEV	0.183766	0.15817
CTX+MER	1.40067	0.750467
CTX+RIF	0.174774	0.475175
CTX+TIG	0.20833	0.4408
GEN+LEV	0.545696	0.893895
GEN+MER	-0.0037009	0.240289
GEN+RIF	0.0538283	0.0428514
GEN+TIG	0.512174	0.748454
LEV+MER	0.483743	0.484131
LEV+RIF	0.696469	0.603757
LEV+TIG	0.86879	1.34325
MER+RIF	0.210474	0.638569
MER+TIG	0.488161	0.672109
RIF+TIG	-0.153897	0.11466

## Sheet: Figure 2b
Pseudomonas aeruginosa PaO1
Drug Combination	CAMHB Log2FIC50	UMM Log2FIC50
CEF+COL	1.05708	0.900158
CEF+CTX	0.119005	-0.30412
CEF+GEN	0.359326	0.215541
CEF+LEV	0.484945	0.117477
CEF+MER	0.668274	0.829754
CEF+RIF	0.421043	0.521873
CEF+TIG	1.0271	1.01721
COL+CTX	0.754462	0.774984
COL+GEN	0.655715	0.287672
COL+LEV	0.746944	1.53431
COL+MER	0.651035	0.842341
COL+RIF	0.316586	0.212971
COL+TIG	0.440874	0.175502
CTX+GEN	-0.625019	-0.466898
CTX+LEV	0.183766	-0.667905
CTX+MER	1.40067	1.26727
CTX+RIF	0.174774	0.155223
CTX+TIG	0.20833	-0.240062
GEN+LEV	0.545696	0.681852
GEN+MER	-0.0037009	0.0155389
GEN+RIF	0.0538283	-0.145698
GEN+TIG	0.512174	0.543949
LEV+MER	0.483743	0.0445901
LEV+RIF	0.696469	0.918574
LEV+TIG	0.86879	0.591627
MER+RIF	0.210474	0.311565
MER+TIG	0.488161	0.50233
RIF+TIG	-0.153897	-0.357169

## Sheet: Figure 2c
Acinetobacter baumannii ATCC17978
Drug Combination	CAMHB Log2FIC50	M9Glu Log2FIC50
CEF+COL	0.287469	0.0192979
CEF+CTX	0.029734	-0.0797169
CEF+GEN	-0.12932	-0.452878
CEF+LEV	0.0507462	0.215447
CEF+MER	-0.141003	-0.0924991
CEF+RIF	-0.0827074	0.0792625
CEF+TIG	0.842264	0.34938
COL+CTX	0.344572	0.310143
COL+GEN	0.712811	0.0826972
COL+LEV	0.777705	0.989331
COL+MER	-0.0822024	0.140274
COL+RIF	-0.641829	-0.297189
COL+TIG	0.846195	0.936616
CTX+GEN	-0.123538	-0.0286488
CTX+LEV	-0.0430675	0.2939
CTX+MER	-0.293185	-0.666647
CTX+RIF	0.150491	0.441408
CTX+TIG	0.582716	0.753376
GEN+LEV	0.111496	0.247593
GEN+MER	0.111878	-0.507018
GEN+RIF	-0.413748	0.0401215
GEN+TIG	0.319236	0.194116
LEV+MER	0.311741	0.468419
LEV+RIF	0.79856	0.695145
LEV+TIG	0.614144	0.795974
MER+RIF	0.0218948	-0.0969523
MER+TIG	0.472567	0.298419
RIF+TIG	-0.190747	0.016508

## Sheet: Figure 2d
Acinetobacter baumannii ATCC17978
Drug Combination	CAMHB Log2FIC50	UMM Log2FIC50
CEF+COL	0.287469	-0.00703945
CEF+CTX	0.029734	0.272882
CEF+GEN	-0.12932	-0.0935789
CEF+LEV	0.0507462	0.657847
CEF+MER	-0.141003	-0.19631
CEF+RIF	-0.0827074	-0.505915
CEF+TIG	0.842264	0.706098
COL+CTX	0.344572	-0.28702
COL+GEN	0.712811	0.621584
COL+LEV	0.777705	0.630323
COL+MER	-0.0822024	0.0165467
COL+RIF	-0.641829	-0.872234
COL+TIG	0.846195	1.25432
CTX+GEN	-0.123538	-0.622647
CTX+LEV	-0.0430675	-0.010601
CTX+MER	-0.293185	-0.141799
CTX+RIF	0.150491	-0.365376
CTX+TIG	0.582716	0.785047
GEN+LEV	0.111496	-0.00138565
GEN+MER	0.111878	0.511341
GEN+RIF	-0.413748	-0.175444
GEN+TIG	0.319236	-0.095661
LEV+MER	0.311741	0.134727
LEV+RIF	0.79856	0.522521
LEV+TIG	0.614144	0.655068
MER+RIF	0.0218948	-0.0385249
MER+TIG	0.472567	-1.68246
RIF+TIG	-0.190747	-0.467633

## Sheet: Figure 2e
Klebsiella pneumoniae ATCC43816
Drug Combination	CAMHB Log2FIC50	M9Glu Log2FIC50
BAC+CEF	0.348453	1.21411
BAC+CFX	0.524312	0.654637
BAC+COL	0.51473	0.0128674
BAC+CTX	0.300081	0.808042
BAC+GEN	-0.169248	-0.625764
BAC+LEV	0.378547	0.424702
BAC+MER	-0.202509	0.581622
BAC+RIF	0.187772	0.824191
BAC+TIG	0.337781	0.390469
CEF+CFX	-0.0272602	-0.150994
CEF+COL	0.748638	0.489032
CEF+CTX	-0.211936	0.128834
CEF+GEN	0.406732	0.347529
CEF+LEV	0.105836	-0.0631986
CEF+MER	0.159539	-0.442906
CEF+RIF	0.324349	0.39538
CEF+TIG	0.508068	0.261962
CFX+COL	-0.104455	0.0416598
CFX+CTX	0.0719401	0.068808
CFX+GEN	0.279577	-1.09071
CFX+LEV	0.353758	0.0780789
CFX+MER	0.142299	-0.917319
CFX+RIF	0.284546	-0.357371
CFX+TIG	0.857467	0.245944
COL+CTX	0.44685	0.924699
COL+GEN	0.400917	-0.2399
COL+LEV	0.408993	0.666473
COL+MER	0.667836	0.43862
COL+RIF	0.180566	-0.529033
COL+TIG	0.604651	0.376542
CTX+GEN	0.205395	-0.0402754
CTX+LEV	0.824488	0.296848
CTX+MER	0.694453	-0.571646
CTX+RIF	0.334868	0.448846
CTX+TIG	1.2127	0.69274
GEN+LEV	0.328926	0.268939
GEN+MER	0.449871	0.252245
GEN+RIF	0.161395	-0.127451
GEN+TIG	-0.253321	-0.210711
LEV+MER	0.483408	-0.183346
LEV+RIF	0.00689242	-0.0616899
LEV+TIG	0.666555	1.10574
MER+RIF	0.647211	-0.264559
MER+TIG	0.602701	0.651073
RIF+TIG	0.0820594	0.226511

## Sheet: Figure 2f
Klebsiella pneumoniae ATCC43816
Drug Combination	CAMHB Log2FIC50	UMM Log2FIC50
BAC+CEF	0.348453	0.6408
BAC+CFX	0.524312	1.05516
BAC+COL	0.51473	0.647252
BAC+CTX	0.300081	0.886872
BAC+GEN	-0.169248	-0.982543
BAC+LEV	0.378547	-0.573674
BAC+MER	-0.202509	0.557032
BAC+RIF	0.187772	-0.0273896
BAC+TIG	0.337781	0.363718
CEF+CFX	-0.0272602	-0.133338
CEF+COL	0.748638	0.719101
CEF+CTX	-0.211936	-0.0680349
CEF+GEN	0.406732	-0.0567251
CEF+LEV	0.105836	0.51019
CEF+MER	0.159539	-0.0818059
CEF+RIF	0.324349	0.0760041
CEF+TIG	0.508068	0.135428
CFX+COL	-0.104455	0.889386
CFX+CTX	0.0719401	0.109201
CFX+GEN	0.279577	0.856799
CFX+LEV	0.353758	0.448913
CFX+MER	0.142299	0.053455
CFX+RIF	0.284546	0.221578
CFX+TIG	0.857467	0.676141
COL+CTX	0.44685	0.681747
COL+GEN	0.400917	-0.107904
COL+LEV	0.408993	0.790388
COL+MER	0.667836	0.513754
COL+RIF	0.180566	-0.0808155
COL+TIG	0.604651	0.620019
CTX+GEN	0.205395	-0.470497
CTX+LEV	0.824488	0.938159
CTX+MER	0.694453	-0.103443
CTX+RIF	0.334868	0.0609711
CTX+TIG	1.2127	0.132009
GEN+LEV	0.328926	-0.253873
GEN+MER	0.449871	-0.257596
GEN+RIF	0.161395	-0.606863
GEN+TIG	-0.253321	-0.643286
LEV+MER	0.483408	-0.19853
LEV+RIF	0.00689242	-0.416246
LEV+TIG	0.666555	-0.0980394
MER+RIF	0.647211	0.429717
MER+TIG	0.602701	0.466878
RIF+TIG	0.0820594	-0.166819

## Sheet: Figure 3b
adjusted p values ≤ 0.05 are shown boldfaced and underlined
	Kp mean log2FIC50 values			Kp medium-to-medium comparison: adjusted p values			Ab mean log2FIC50 values			Ab medium-to-medium comparison: adjusted p values			Pa mean log2FIC50 values			Pa medium-to-medium comparison: adjusted p values
Combination	in CAMHB	in M9Glu	in UMM	CAMHB vs M9Glu	CAMHB vs UMM	M9Glu vs UMM	in CAMHB	in M9Glu	in UMM	CAMHB vs M9Glu	CAMHB vs UMM	M9Glu vs UMM	in CAMHB	in M9Glu	in UMM	CAMHB vs M9Glu	CAMHB vs UMM	M9Glu vs UMM
CEF+COL	0.748638	0.489032	0.719101	0.6773	0.994	0.6547	0.287469	0.0192979	-0.00703945	0.6485	0.5933	0.9958	1.05708	0.500824	0.900158	0.0703	0.8176	0.1533
CEF+CTX	-0.211936	0.128834	-0.0680349	0.485	0.8717	0.7219	0.029734	-0.0797169	0.272882	0.9302	0.7003	0.4738	0.119005	-0.0896587	-0.30412	0.5964	0.1452	0.5793
CEF+GEN	0.406732	0.347529	-0.0567251	0.9783	0.2277	0.235	-0.12932	-0.452878	-0.0935789	0.4701	0.9916	0.4293	0.359326	0.390332	0.215541	0.9886	0.8054	0.7438
CEF+LEV	0.105836	-0.0631986	0.51019	0.8617	0.4831	0.1311	0.0507462	0.215447	0.657847	0.8262	0.1919	0.373	0.484945	0.202875	0.117477	0.4216	0.2322	0.9235
CEF+MER	0.159539	-0.442906	-0.0818059	0.1222	0.7184	0.2399	-0.141003	-0.0924991	-0.19631	0.9903	0.989	0.9564	0.668274	0.240601	0.829754	0.1008	0.7767	0.0232
CEF+RIF	0.324349	0.39538	0.0760041	0.9689	0.6414	0.386	-0.0827074	0.0792625	-0.505915	0.8536	0.3417	0.13	0.421043	0.489035	0.521873	0.9508	0.895	0.9883
CEF+TIG	0.508068	0.261962	0.135428	0.709	0.4691	0.8558	0.842264	0.34938	0.706098	0.2052	0.8941	0.4345	1.0271	1.04619	1.01721	0.9965	0.9991	0.9927
COL+CTX	0.44685	0.924699	0.681747	0.2692	0.672	0.6106	0.344572	0.310143	-0.28702	0.9929	0.0755	0.0989	0.754462	0.360326	0.774984	0.2833	0.9963	0.1326
COL+GEN	0.400917	-0.2399	-0.107904	0.0338	0.0836	0.8559	0.712811	0.0826972	0.621584	0.1222	0.9563	0.1767	0.655715	0.599944	0.287672	0.9748	0.3652	0.3904
COL+LEV	0.408993	0.666473	0.790388	0.6498	0.4926	0.9277	0.777705	0.989331	0.630323	0.7299	0.89	0.4546	0.746944	0.925149	1.53431	0.7713	0.0073	0.0193
COL+MER	0.667836	0.43862	0.513754	0.7379	0.8426	0.9538	-0.0822024	0.140274	0.0165467	0.7994	0.9604	0.9211	0.651035	1.08764	0.842341	0.1776	0.7415	0.4664
COL+RIF	0.180566	-0.529033	-0.0808155	0.0754	0.5441	0.3214	-0.641829	-0.297189	-0.872234	0.4591	0.7054	0.0945	0.316586	-0.161862	0.212971	0.112	0.8936	0.1911
COL+TIG	0.604651	0.376542	0.620019	0.6913	0.9982	0.6567	0.846195	0.936616	1.25432	0.9476	0.3682	0.5158	0.440874	0.350444	0.175502	0.9311	0.5419	0.7658
CTX+GEN	0.205395	-0.0402754	-0.470497	0.7054	0.0739	0.3019	-0.123538	-0.0286488	-0.622647	0.9471	0.2255	0.1223	-0.625019	-0.0164437	-0.466898	0.0194	0.7848	0.1432
CTX+LEV	0.824488	0.296848	0.938159	0.1002	0.9388	0.0927	-0.0430675	0.2939	-0.010601	0.545	0.9949	0.6089	0.183766	0.15817	-0.667905	0.9929	0.0005	0.0008
CTX+MER	0.694453	-0.571646	-0.103443	0.0024	0.0861	0.1832	-0.293185	-0.666647	-0.141799	0.5331	0.8843	0.3224	1.40067	0.750467	1.26727	0.0042	0.8415	0.0474
CTX+RIF	0.334868	0.448846	0.0609711	0.9275	0.6262	0.3454	0.150491	0.441408	-0.365376	0.4977	0.1768	0.0092	0.174774	0.475175	0.155223	0.3757	0.9958	0.3297
CTX+TIG	1.2127	0.69274	0.132009	0.1559	0.0009	0.0631	0.582716	0.753376	0.785047	0.8256	0.789	0.9946	0.20833	0.4408	-0.240062	0.6432	0.1962	0.0509
GEN+LEV	0.328926	0.268939	-0.253873	0.9768	0.1932	0.2657	0.111496	0.247593	-0.00138565	0.8778	0.9195	0.6174	0.545696	0.893895	0.681852	0.2392	0.8355	0.6251
GEN+MER	0.449871	0.252245	-0.257596	0.7434	0.0307	0.1152	0.111878	-0.507018	0.511341	0.1799	0.4871	0.0255	-0.0037009	0.240289	0.0155389	0.4356	0.9956	0.4538
GEN+RIF	0.161395	-0.127451	-0.606863	0.5537	0.006	0.1615	-0.413748	0.0401215	-0.175444	0.2606	0.7102	0.7367	0.0538283	0.0428514	-0.145698	0.9987	0.6483	0.6789
GEN+TIG	-0.253321	-0.210711	-0.643286	0.9848	0.213	0.1759	0.319236	0.194116	-0.095661	0.9194	0.3992	0.6033	0.512174	0.748454	0.543949	0.6339	0.989	0.7105
LEV+MER	0.483408	-0.183346	-0.19853	0.1017	0.2364	0.9991	0.311741	0.468419	0.134727	0.8766	0.8278	0.5514	0.483743	0.484131	0.0445901	>0.9999	0.1574	0.1569
LEV+RIF	0.00689242	-0.0616899	-0.416246	0.9698	0.3567	0.4842	0.79856	0.695145	0.522521	0.932	0.6321	0.822	0.696469	0.603757	0.918574	0.9027	0.5254	0.31
LEV+TIG	0.666555	1.10574	-0.0980394	0.1903	0.0319	0.0011	0.614144	0.795974	0.655068	0.8258	0.991	0.8775	0.86879	1.34325	0.591627	0.1619	0.5345	0.027
MER+RIF	0.647211	-0.264559	0.429717	0.0033	0.6558	0.0228	0.0218948	-0.0969523	-0.0385249	0.9112	0.2596	0.4127	0.210474	0.638569	0.311565	0.1004	0.8855	0.2245
MER+TIG	0.602701	0.651073	0.466878	0.9846	0.9083	0.7986	0.472567	0.298419	-1.68246	0.8718	0.0002	0.0001	0.488161	0.672109	0.50233	0.7583	0.9978	0.79
RIF+TIG	0.0820594	0.226511	-0.166819	0.846	0.5254	0.2918	-0.190747	0.016508	-0.467633	0.7718	0.6045	0.2169	-0.153897	0.11466	-0.357169	0.5839	0.7344	0.1467

## Sheet: Figure 3c
adjusted p values ≤ 0.05 are shown boldfaced and underlined
	Kp mean log2FIC50 values			Kp medium-to-medium comparison: adjusted p values
Combination	in CAMHB	in M9Glu	in UMM	CAMHB vs M9Glu	CAMHB vs UMM	M9Glu vs UMM
BAC+CEF	0.348453	1.21411	0.6408	0.002	0.4837	0.0401
BAC+CFX	0.524312	0.654637	1.05516	0.9104	0.2133	0.3706
BAC+COL	0.51473	0.0128674	0.647252	0.1838	0.8546	0.0422
BAC+CTX	0.300081	0.808042	0.886872	0.1979	0.1046	0.9439
BAC+GEN	-0.169248	-0.625764	-0.982543	0.1472	0.0017	0.3088
BAC+LEV	0.378547	0.424702	-0.573674	0.991	0.0121	0.0156
BAC+MER	-0.202509	0.581622	0.557032	0.0127	0.0166	0.9962
BAC+RIF	0.187772	0.824191	-0.0273896	0.0832	0.7021	0.0045
BAC+TIG	0.337781	0.390469	0.363718	0.9813	0.9946	0.9948
CEF+CFX	-0.0272602	-0.150994	-0.133338	0.9179	0.9489	0.9975
CFX+COL	-0.104455	0.0416598	0.889386	0.8993	0.0015	0.0371
CFX+CTX	0.0719401	0.068808	0.109201	>0.9999	0.9954	0.9885
CFX+GEN	0.279577	-1.09071	0.856799	0.0024	0.1241	<0.0001
CFX+LEV	0.353758	0.0780789	0.448913	0.6856	0.9733	0.5994
CFX+MER	0.142299	-0.917319	0.053455	0.0061	0.971	0.0136
CFX+RIF	0.284546	-0.357371	0.221578	0.119	0.9787	0.0467
CFX+TIG	0.857467	0.245944	0.676141	0.0864	0.8219	0.209

[truncated: 17 more sheets: Figure 4a, Figure 4b, Figure 5a, Figure 5b, Figure 5c, Figure 6a, Figure 6b, Figure 6c, Figure S1, Figure S2a, Figure S2b, Figure S2c, Figure S3a, Figure S3b, Figure S3c, Figure S4a, Figure S4b]
